# Supplementary material for: Solid-State NMR and Raman Spectroscopic Investigation of Fluoride-Substituted Apatites Obtained in Various Thermal Conditions
Source: Materials (Basel). 2021 Nov 16;14(22):6936. doi: 10.3390/ma14226936 (PMC8624616; doi:10.3390/ma14226936)
Supplement: Supplementary file 1 [file materials-14-06936-s001.zip]

Archive with 1 entries (1 files):
- materials-1449513-supplementary.pdf
